# Supplementary material for: Posttranslational insertion of small membrane proteins by the bacterial signal recognition particle
Source: PLoS Biol. 2020 Sep 30;18(9):e3000874. doi: 10.1371/journal.pbio.3000874 (PMC7549839; doi:10.1371/journal.pbio.3000874)
Supplement: S1 Table — The E. coli strains and plasmids used in this study, their genotypes, antibiotic resistance, application, and references are listed. (XLSX) [file pbio.3000874.s009.xlsx]

## Sheet: Tabelle1
E. coli strains
Name	Description	Application	Reference
DH5α	supE44 ΔlacU169 (Φ80lacZΔM15)hs dR17 recA1 endA1 gyrA96 thi-1 relA1	Plasmid isolation	[1]
		DNA storage
Top Ten	F- mcrA Δ( mrr-hsdRMS-mcrBC) Φ80lacZΔM15 Δ lacX74 recA1 araD139 Δ( araleu)7697 galU galK rpsL (StrR) endA1 nupG	Preparation of S-135 cell extract	Invitrogen
BL21	E. coli B F- dcm ompT hsdS(rBmB-) gal [malB+] K-12(λS)	Protein expression in vivo, protein purification	Merck; Darmstadt, Germany
C43(DE3)	F – ompT hsdSB (rB- mB-) gal dcm (DE3)	In vivo cross- linking experiments with pET19b	[2]
Plasmids
Name	Resistance	Application	Reference
pBad24	Amp	Protein expression in vivo	[3]
pBad24-YohPHis6,			This study
pBad24-YkgRHis6,
pBad24-AzuCHis6,
pBad24-YshBHis6
pET-19b	Amp	Pulse chase, cross-linking, in vitro experiments	Novagen
pET19b-YohP,
pET19b-YohP(I4pBpa)
pET19b-YohP(2C),
pET19b-YohP(I26C), pET19b-YohP(G15A/G21A), pET19b-YohP(G15A), pET19b-YohP(G21A), pET19b-YohPHis,
pET19b-YohP(I4pBpa)His
pKSM717-MtlA	Amp		[4]
pDMB (OmpA)	Amp		[5]
pEVOL	Cm	pBpa insertion	[6]
pRS1	Amp	T7-dependent in vivo and in vitro expression	[7]
pBad24-YohP-GFP		In vivo expression of YohP	This study
pBad22-SecE(Y-GFP)G		In vivo expression of the SecYEG complex	Lukas Sturm, Univ. Freiburg
pCACN-YchF-GFP		In vivo expression of YchF	AKSA-collection
