# Supplementary material for: Posttranslational insertion of small membrane proteins by the bacterial signal recognition particle
Source: PLoS Biol. 2020 Sep 30;18(9):e3000874. doi: 10.1371/journal.pbio.3000874 (PMC7549839; doi:10.1371/journal.pbio.3000874)
Supplement: S1 Data — Quantification and statistical analyses of YohP localization by western blot analyses and of YohP membrane integration by autoradiography. (XLSX) [file pbio.3000874.s010.xlsx]

## Sheet: Fig. 2B
Absolute values
YohP monomer	S150 (0.25h)	P150 (0.25h)	S150 (6h)	P150 (6h)
	506425	3627568	993502	3155093
	352230	3187915	983689	2754271
	433362	3079721	955180	2675679
SD	77132.7	290154	19906.6	257123
mean (n=3)	430672	3.2984e+06	977457	2861681
YohP dimer	0	915246	0	1221888
	0	853121	63739	1081562
	0	858573	70994	1111462
SD	0	34402.2	39062.9	73913.6
mean	0	875647	44911	1138304
Total YohP	430672	4174048	1022368	3999985
Relative values (%)
	S150 (0.25h)	P150 (0.25h)	S150 (6h)	P150 (6h)
YohP monomer	11.5	88.5	25.5	74.5
YohP dimer	0	100	4	96

## Sheet: Fig. 3A
	YohP							YohPHis
Absolute Values	(-) Membranes		(+) INV		(+) Liposomes			(-) Membranes		(+) INV		(+) Liposomes
	(-) PK	(+) PK	(-) PK	(+) PK	(-) PK	(+) PK		(-) PK	(+) PK	(-) PK	(+) PK	(-) PK	(+) PK
	6735965	336801	7529231	6776302	9765219	612172		5439841	326390	5939172	4276289	5829619	291494
	7452891	389652	8198719	5985058	7936243	712646		6191377	457223	6390116	4792587	6178231	302798
	7143723	362106	7923485	6338785	8024144	641941		6029174	180875	6275913	4267620	6298415	312501
SD	359591	26433.4	336503	396361	1.03152e+06	51608.2		395481	138239	234445	300619	243497	10513.7
Mean (n=3)	7110852	362853	7883805	6366714	7870855	655583		5886795	321496	6201733	4445498	6102084	302264
Relative Values	100	5.1	100	80.75	100	8.3		100	5.88	100	71.68	100	4.95

## Sheet: Fig. 3D
	(-)INV		(+) INV		(+) U-INV		(+) UINV
							(+) SecA		(+) SRP		(+) FtsY		(+) SRP + FtsY
	(-PK)	(+PK)	(-PK)	(+PK)	(-PK)	(+PK)	(-PK)	(+PK)	(-PK)	(+PK)	(-PK)	(+PK)	(-PK)	(+PK)
	7138931	652391	6128923	4026783	3976829	1267231	4200451	1074217	4176451	1167514	4529991	1529104	5190034	3665189
	6591003	613002	5488923	2966811	5721561	1516001	3798261	989931	4899732	1200012	4726531	1481152	4921516	3722356
	6087212	589921	7235688	4024001	4982301	1266721	3900532	822769	3987968	1172341	4100563	1283714	4599260	3199126
			6448871	3598776	4670003	1025101	4460713	967822					5003412	3477741
SD	526014	31587.8	726215	500382	723727	200420	300354	104532	481313	17536.2	320123	130062	246617	235735
mean (n≥3)	6.60572e+06	618438	6.3256e+06	3.65409e+06	4.83767e+06	1.26876e+06	4.08999e+06	963685	4354717	1.17996e+06	4.45236e+06	1.43132e+06	4.92856e+06	3516103
relative value		9.35		57.76		26.22		23.56		27.09		32.14		71.34

## Sheet: Fig. 4A
	INV		U-INV
					(+) SRP/FtsY
	(-PK)	(+PK)	(-PK)	(+PK)	(-PK)	(+PK)
	3213871	1539912	3125671	220983	3199821	1876534
	2811268	1491167	2877541	205983	2755981	1693451
	2578613	1387001	2650019	208741	2655432	1488713
SD	321395	78111.5	237900	7984.08	289673	194011
mean	2.86792e+06	1.47269e+06	2.88441e+06	211902	2.87041e+06	1.68623e+06
relative Values		51.35		7.3		58.74

## Sheet: Fig. 6B
																																						Multiplied on factor 1,5
																											multiplied on 1,5
																											MtlA							Treatment	MtlA Insertion			MtlA Insertion
																											DMSO	500µM IpomF	1mM IpomF	4mM IpomF	Control			DMSO	20.7111		DMSO	31.0666
																											35.3103	37.6978	34.0542	36.622	31.8123			500µM IpomF	23.9325		500µM IpomF	35.8988
																											31.9263	41.0398	14.158	31.1374	81.378			1mM IpomF	17.7764		1mM IpomF	26.6646
																											25.9633	28.9588	31.7816	29.8155	27.548			4mM IpomF	21.6833		4mM IpomF	32.5249
																										Average	31.0666	35.8988	26.6646	32.5249	46.9127			Control*	31.2752		Control*	46.9127
																										Stdev	4.73244	6.23816	10.8905	3.60916	29.9238
																										St Error	2.73227	3.6016	6.28763	2.08375	17.2765
		MtlA									multiplied with 1,5 to reflect the loss of methionines								multiplied on 1,5
		DMSO	500µM IpomF	1mM IpomF	4mM IpomF	Control					MtlA								MtlA Insertion
		23.5402	25.1319	22.7028	24.4146	21.2082					DMSO	500µM IpomF	1mM IpomF	4mM IpomF	Control			DMSO	31.0666
		21.2842	27.3599	9.43867	20.7582	54.252					35.3103	37.6978	34.0542	36.622	31.8123			500µM IpomF	35.8988
		17.3089	19.3059	21.1877	19.877	18.3653					31.9263	41.0398	14.158	31.1374	81.378			1mM IpomF	26.6646
											25.9633	28.9588	31.7816	29.8155	27.548			4mM IpomF	32.5249
	Average	20.7111	23.9325	17.7764	21.6833	31.2752				Average	31.0666	35.8988	26.6646	32.5249	46.9127			Control*	46.9127
	Stdev	3.15496	4.15877	7.26033	2.40611	19.9492				Stdev	4.73244	6.23816	10.8905	3.60916	29.9238
	St Error	1.82152	2.40107	4.19175	1.38917	11.5177				St Error	2.73227	3.6016	6.28763	2.08375	17.2765
		Pre OmpA
		DMSO	500µM IpomF	1mM IpomF	4mM IpomF	Control												Treatment	Pre-OmpA Translocation
		6.35779	5.94132	4.03699	0.507305	7.55799												DMSO	5.62341
		6.32584	5.87074	4.81402	2.83813	3.24905												500µM IpomF	6.18229
		4.18662	6.73482	3.037	3.62393	4.83735												1mM IpomF	3.96267
																		4mM IpomF	2.32312			pre+processed
	Average	5.62341	6.18229	3.96267	2.32312	5.2148					OmpA (pre+processed)							Control	5.2148		Treatment	OmpA Translocation
	stdev	1.24441	0.479801	0.890839	1.62088	2.17913					DMSO	500µM IpomF	1mM IpomF	4mM IpomF	Control						DMSO	12.623
	St Error	0.718458	0.277013	0.514326	0.935817	1.25812					13.0279	14.8811	9.75453	1.86028	19.4208						500µM IpomF	14.564
											14.8527	13.5382	11.3568	5.59186	7.72354						1mM IpomF	8.95971
		OmpA									9.98835	15.2728	5.76776	5.75947	9.131						4mM IpomF	4.40387
		DMSO	500µM IpomF	1mM IpomF	4mM IpomF	Control				Average	12.623	14.564	8.95971	4.40387	12.0918			Treatment	OmpA Translocation		Control*	12.0918
		6.67013	8.93976	5.71754	1.35298	11.8628				Stdev	2.45731	0.909729	2.87807	2.20441	6.38599			DMSO	6.99956
		8.52682	7.66742	6.54283	2.75374	4.47449				St error	1.41873	0.525232	1.66165	1.27271	3.68696			500µM IpomF	8.38171
		5.80173	8.53794	2.73076	2.13554	4.29365												1mM IpomF	4.99704
																		4mM IpomF	2.08075
	Average	6.99956	8.38171	4.99704	2.08075	6.87697												Control	6.87697
	stdev	1.39209	0.650396	2.00557	0.701985	4.31878
	St Error	0.803725	0.375506	1.15791	0.405291	2.49345
																		Treatment	YohP Insertion
		YohP																DMSO	42.0794
		DMSO	500µM IpomF	1mM IpomF	4mM IpomF	Control												500µM IpomF	37.0342
		42.4571	32.6669	59.6784	1.91668	19.2785												1mM IpomF	33.8006
		35.3656	40.4071	43.9329	31.0407	37.7313												4mM IpomF	16.8026
		55.4362	23.1873	27.0185	18.1857	33.1115												Control*	26.1326
		35.0588	51.8756	4.5724	16.0671	14.4091
	Average	42.0794	37.0342	33.8006	16.8026	26.1326
	stdev	9.53784	12.1443	23.6122	11.9271	11.0703
	St Error	4.76892	6.07215	11.8061	5.96355	5.53515

## Sheet: Fig. 6D
			(-INV)		(+INV)		(+Lipos)		(+SecYEG-PL))				(+YidC-PL)
							(+SRP/FtsY)				(+SRP/FtsY)				(+SRP/FtsY)
			(-PK)	(+PK)	(-PK)	(+PK)	(-PK)	(+PK)	(-PK)	(+PK)	(-PK)	(+PK)	(-PK)	(+PK)	(-PK)	(+PK)
			9726001	417452	9566987	6189452	10039862	442731	8879003	492981	9356912	4079854	9730971	897456	8799534	4089982
			9529812	419901	9176123	5547001	9833100	410076	9562207	422981	9377761	4300987	9760284	839871	8939873	4210045
			9888761	450671	9650075	5810349	9289194	498761	9660091	482921	9854002	4634981	9598718	753982	9356701	4298981
			9799651	419102	9270034	5439991	9128820	404591	9299871	490023	9598102	4596523	9366541	811298	9639834	4129110
		SD	152753	15958.9	228353	333682	433380	43227.6	349065	33100.6	232118	262104	179398	59723.3	385150	92620.6
		mean	9.73606e+06	426782	9.4158e+06	5.7467e+06	9572744	439040	9350293	472226	9.54669e+06	4.40309e+06	9.61413e+06	825652	9.18399e+06	4.18203e+06
		relative value		4.3		61.03		4.6		5.1		46.1		8.58		45.5

## Sheet: Fig. S5
		OmpA
		(-PK)			SD	mean	(+PK)			SD	mean	relative value
	(-INV)	863172	753981	689239	87908	768797	8921	6199	10107	399450	8409	1.1
	(+INV(OE))	819871	698712	697953	70171.3	738845	147971	161101	159961	7273.89	156344	21.16
	(+UINV(OE)	960034	743007	759102	120922	820714	33931	31342	32652	1294.53	32641.7	3.97
	(+UINV(OE) + SecA	765421	799821	719987	40043.9	761743	278891	280118	247761	18337.4	268923	35.3
	(+UINV(OE) + SRP/FtsY
		MtlA
		(-PK)			SD	mean	(+PK)				mean	relative value (x 1.5)
	(-INV)	342109	319820	401280	42098.6	42098.6	9431	9910	10101	345.162	9814	4.2
	(+INV(OE))	397632	429812	420591	16571.5	416012	80761	78392	76345	2209.96	78499.3	28.03
	(+UINV(OE)	453891	502009	529732	38374.8	495211	24651	26889	25789	1119.05	25776.3	7.8
	(+UINV(OE) + SecA
	(+UINV(OE) + SRP/FtsY	513981	514690	548761	19878.7	525811	84316	85297	81991	1697.92	83868	23.95

## Sheet: Fig. S8
			YohP
		Absolute Values	(-) Membranes				(+) INV		(+) Liposomes
					(+ )SRP/FtsY						(+ )SRP/FtsY
			(-) PK	(+) PK	(-) PK	(+) PK	(-) PK	(+) PK	(-) PK	(+) PK	(-) PK	(+) PK
			9871239	287123	9765235	236532	9887612	6056981	9978643	488331	9867781	487645
			9578912	257984	9655423	229881	9561209	5974769	9650091	456412	9768932	498111
			9723419	259813	9367912	221121	9834569	6175492	9671134	415980	9588995	487692
		mean	9.72452e+06	268307	9596190	229178	9761130	6.06908e+06	9.76662e+06	453574	9.7419e+06	491149
		SD	146167	16321.1	205177	7729.51	175156	100907	183916	36258.9	282690	6029.03
		relative values		2.8		2.3		62.1		4.7		5.04
			YohP
		Absolute Values	SecYEG-PL
					(+ )SRP		(+ )FtsY		(+ )SRP/FtsY		(+) Dank		(+) SecA
			(-) PK	(+) PK	(-) PK	(+) PK	(-) PK	(+) PK	(-) PK	(+) PK	(-) PK	(+) PK	(-) PK	(+) PK
			9774321	582891	9861120	1167819	9556398	716823	9723987	3718297	9677849	551761	9286099	694471
			9789981	552390	9543219	1109852	9963987	902871	9077698	3199821	9798720	491889	9579820	832456
			9566732	537890	9833351	1138761	9985510	864231	9833876	4398750	9276541	596734	9688923	652361
		mean	9.71034e+06	557724	9.7459e+06	1.13881e+06	9.8353e+06	827975	9545187	3.77229e+06	9584370	546795	9.51828e+06	726429
		SD	124618	22969.7	176072	28983.5	241774	98180.1	408569	601285	273352	52598.6	208344	94204.8
		relative values		5.75		11.7		8.4		39.5		5.7		7.63
